# Supplementary material for: Self-Assembled Daunorubicin/Epigallocatechin Gallate Nanocomplex for Synergistic Reversal of Chemoresistance in Leukemia
Source: Int J Mol Sci. 2022 Dec 26;24(1):381. doi: 10.3390/ijms24010381 (PMC9820275; doi:10.3390/ijms24010381)
Supplement: Supplementary file 1 [file ijms-24-00381-s001.zip]

Archive with 1 entries (1 files):
- ijms-2092876-supplementary.pdf
